# Supplementary material for: Evolution of Resistant Mutants in Pseudomonas aeruginosa Persister Cells Under Meropenem Treatment
Source: Microorganisms. 2025 Jul 16;13(7):1672. doi: 10.3390/microorganisms13071672 (PMC12299539; doi:10.3390/microorganisms13071672)
Supplement: Supplementary file 1 [file microorganisms-13-01672-s001.zip]

Archive with 1 entries (1 files):
- microorganisms-3704062-supplementary.pdf
